# Supplementary material for: ER-associated degradation in cystinosis pathogenesis and the prospects of precision medicine
Source: J Clin Invest. 2023 Oct 2;133(19):e169551. doi: 10.1172/JCI169551 (PMC10541201; doi:10.1172/JCI169551)
Supplement: Supporting data values [file jci-133-169551-s172.xlsx]

## Sheet: Figure 1
			Figure 1C WT-GFP						Figure 1C 7∆-GFP
			n=1						n=1
			Time(hour)	GFP	Actin	GFP/Actin	normalization to 0 hour	%	Time(hour)	GFP	Actin	GFP/Actin	normalization to 0 hour	%
			0	16500	7640	2.15969	1.00004	100.004	0	28600	228000	0.125439	0.999997	99.9997
			3	15100	8150	1.85276	0.857918	85.7918	3	19300	233000	0.0828326	0.660342	66.0342
			6	15400	9170	1.67939	0.777639	77.7639	6	14100	260000	0.0542308	0.432328	43.2328
			9	14300	9190	1.55604	0.720522	72.0522	9	12800	235000	0.0544681	0.43422	43.422
			12	15900	9290	1.71152	0.792516	79.2516	12	11800	271000	0.0435424	0.34712	34.712
			24	16000	9680	1.65289	0.76537	76.537	24	9940	285000	0.0348772	0.278041	27.8041
			n=2						n=2
			Time(hour)	GFP	Actin	GFP/Actin	normalization to 0 hour	%	Time(hour)	GFP	Actin	GFP/Actin	normalization to 0 hour	%
			0	16300	11100	1.46847	1	100	0	20800	68100	0.305433	1	100
			3	15400	13000	1.18462	0.806702	80.6702	3	8070	75500	0.106887	0.349954	34.9954
			6	14900	11200	1.33036	0.905949	90.5949	6	6480	73400	0.0882834	0.289043	28.9043
			9	14200	11200	1.26786	0.863388	86.3388	9	6010	81100	0.074106	0.242626	24.2626
			12	14600	11200	1.30357	0.887708	88.7708	12	5900	79900	0.0738423	0.241763	24.1763
			24	15200	10800	1.40741	0.958419	95.8419	24	5610	79500	0.070566	0.231036	23.1036
			n=3						n=3
			Time(hour)	GFP	Actin	GFP/Actin	normalization to 0 hour	%	Time(hour)	GFP	Actin	GFP/Actin	normalization to 0 hour	%
			0	46.779	75.011	0.623629	0.999999	99.9999	0	31300	96000	0.326042	0.999999	99.9999
			3	41.519	81.979	0.506459	0.812116	81.2116	3	12300	86100	0.142857	0.438156	43.8156
			6	42.897	92.284	0.464837	0.745374	74.5374	6	11300	99100	0.114026	0.349729	34.9729
			9	42.21	87.272	0.48366	0.775558	77.5558	9	9240	106000	0.0871698	0.267358	26.7358
			12	41.376	95.993	0.431031	0.691166	69.1166	12	8630	100000	0.0863	0.26469	26.469
			24	43.372	89.846	0.482737	0.774077	77.4077	24	6550	95500	0.0685864	0.210361	21.0361
		Figure 1F
		N	CHX(Hr)	CTNS	Actin	CTNS/ Actin	Normalized	%
		n=1	0	1700	71400	0.0238095	1.00002	100.002
		n=1	3	669	86300	0.00775203	0.325592	32.5592
		n=1	6	471	85000	0.00554118	0.232735	23.2735
		n=2	0	1390	85100	0.0163337	1.00023	100.023
		n=2	3	590	86900	0.00678941	0.415763	41.5763
		n=2	6	513	89200	0.00575112	0.352181	35.2181
		n=3	0	1280	28500	0.0449123	1.00001	100.001
		n=3	3	553	28400	0.0194718	0.433555	43.3555
		n=3	6	430	30600	0.0140523	0.312885	31.2885

## Sheet: Figure 2
	LAMP2	Intensity	%	HRD1	Intensity	%	Band 1	Intensity	%	Band 2	Intensity	%	Band3	Intensity	%	Band 4	Intensity	%
	1	201.762	32.0152	1	45.448	11.9193	1	55.192	7.55642	1	92.46	11.8748	1	67.159	7.74566	1	79.184	12.3071
	2	98.193	15.5811	2	23.441	6.14769	2	64.394	8.81628	2	122.284	15.7051	2	76.971	8.87731	2	93.053	14.4627
	3	163.039	25.8707	3	72.773	19.0856	3	130.446	17.8596	3	157.843	20.272	3	166.344	19.185	3	155.545	24.1754
	4	107.472	17.0534	4	73.407	19.2519	4	141.294	19.3448	4	183.661	23.5879	4	171.074	19.7305	4	154.372	23.9931
	5	31.139	4.94107	5	45.968	12.0557	5	88.18	12.0729	5	92.497	11.8795	5	118.252	13.6384	5	62.575	9.72565
	6	13.581	2.15501	6	71.556	18.7664	6	145.035	19.857	6	91.462	11.7466	6	155.237	17.904	6	63.355	9.84688
	7	15.021	2.3835	7	48.705	12.7735	7	105.858	14.4932	7	38.417	4.93396	7	112.016	12.9192	7	35.318	5.48926
	total intensity	630.207			381.298			730.399			778.624			867.053			643.402
	Figure 2G
	Fraction number	HRD1	LAMP2	Band1	Band2	Band3	Band4
	1	11.9193	32.0152	7.55642	11.8748	7.74566	12.3071
	2	6.14769	15.5811	8.81628	15.7051	8.87731	14.4627
	3	19.0856	25.8707	17.8595	20.272	19.185	24.1754
	4	19.2519	17.0534	19.3448	23.5879	19.7305	23.9931
	5	12.0557	4.94107	12.0729	11.8796	13.6384	9.72565
	6	18.7664	2.15501	19.857	11.7466	17.904	9.84688
	7	12.7735	2.3835	14.4932	4.93396	12.9192	5.48926

## Sheet: Figure 3
			Figure 3E
			n=1
				0hr	Dox	Dox+CHX	0hr(%)	Dox(%)	Dox+CHX(%)
			ER form	10.3	103	43.5	9.51941	44.9782	14.9742
			Lyso form	97.9	126	247	90.4806	55.0218	85.0258
			Total	108.2	229	290.5
			n=2
				0hr	Dox	Dox+CHX	0hr(%)	Dox(%)	Dox+CHX(%)
			ER form	15.6	212	40.5	13.1535	45.6897	8.71905
			Lyso form	103	252	424	86.8465	54.3103	91.2809
			Total	118.6	464	464.5
			n=3
				0hr	Dox	Dox+CHX	0hr(%)	Dox(%)	Dox+CHX(%)
			ER form	22	176	29.9	24.2558	49.2997	11.9648
			Lyso form	68.7	181	220	75.7442	50.7003	88.0352
			Total	90.7	357	249.9

## Sheet: Figure 4
		Figure 4B						Figure 4C
		N=1						N=1
		Sample	Band 1	Actin	GFP/Actin	normalized(%)		Sample	Band 3	Actin	GFP/Actin	normalized(%)
		DMSO 0hr	116.466	69.149	1.68428	100		DMSO 0hr	191.298	69.149	2.76646	100
		DMSO 3hr	67.629	74.336	0.909775	54.0158		DMSO 3hr	39.784	74.336	0.535192	19.3457
		DMSO 6hr	47.02	62.181	0.75618	44.8964		DMSO 6hr	16.019	62.181	0.257619	9.31222
		MG132 0hr	120.353	61.177	1.96729	99.9998		MG132 0hr	187.27	61.177	3.06112	100
		MG132 3hr	89.457	59.935	1.49257	75.869		MG132 3hr	159.39	59.935	2.65938	86.8761
		MG132 6hr	80.485	57.873	1.39072	70.6918		MG132 6hr	132.779	57.873	2.29432	74.9503
		BafA1 0hr	101.506	55.233	1.83778	100		BafA1 0hr	171.747	55.233	3.1095	100
		BafA1 3hr	69.939	59.884	1.16791	63.55		BafA1 3hr	30.966	59.884	0.5171	16.6297
		BafA1 6hr	65.133	68.482	0.951097	51.7525		BafA1 6hr	29.901	68.482	0.436626	14.0417
		N=2						N=2
		Sample	Band 1	Actin	GFP/Actin	normalized(%)		Sample	Band 3	Actin	GFP/Actin	normalized(%)
		DMSO 0hr	110.064	66.135	1.66423	100		DMSO 0hr	132.077	66.135	1.99708	100
		DMSO 3hr	65.8	70.666	0.931141	55.9502		DMSO 3hr	14.912	70.666	0.211021	10.5665
		DMSO 6hr	45.582	68.938	0.661203	39.7302		DMSO 6hr	4.044	68.938	0.0586614	2.93736
		MG132 0hr	120.04	70.956	1.69175	100		MG132 0hr	125.564	70.956	1.7696	100
		MG132 3hr	95.429	76.573	1.24625	73.6661		MG132 3hr	97.54	76.573	1.27382	71.9832
		MG132 6hr	78.909	79.011	0.998709	59.034		MG132 6hr	86.902	79.011	1.09987	62.1536
		BafA1 0hr	104.611	79.023	1.3238	100		BafA1 0hr	111.688	79.023	1.41336	100
		BafA1 3hr	56.637	80.184	0.706338	53.3567		BafA1 3hr	20.415	80.184	0.254602	18.0139
		BafA1 6hr	43.006	84.57	0.508525	38.414		BafA1 6hr	12.041	84.57	0.142379	10.0738
		N=3						N=3
		Sample	Band 1	Actin	GFP/Actin	normalized(%)		Sample	Band 3	Actin	GFP/Actin	normalized(%)
		DMSO 0hr	112.571	95.828	1.17472	100		DMSO 0hr	136.725	95.828	1.42678	100
		DMSO 3hr	48.019	98.535	0.487329	41.4848		DMSO 3hr	12.543	98.535	0.127295	8.92186
		DMSO 6hr	19.025	94.406	0.201523	17.155		DMSO 6hr	1.031	94.406	0.0109209	0.765427
		MG132 0hr	133.091	97.036	1.37156	100		MG132 0hr	142.593	97.036	1.46949	100
		MG132 3hr	83.094	100.203	0.829257	60.4607		MG132 3hr	109.902	100.203	1.09679	74.6379
		MG132 6hr	70.012	96.784	0.723384	52.7416		MG132 6hr	91.359	96.784	0.943947	64.2366
		BafA1 0hr	118.079	98.216	1.20224	100		BafA1 0hr	139.223	98.216	1.41752	100
		BafA1 3hr	45.579	95.287	0.478334	39.787		BafA1 3hr	31.51	95.287	0.330685	23.3284
		BafA1 6hr	33.415	94.552	0.353403	29.3955		BafA1 6hr	13.12	94.552	0.13876	9.78891
			Figure 4E					Figure 4F
			n=1					n=1
				Total GFP	Actin	GFP/Actin	normalized(%)		Band 3	Actin	GFP/Actin	normalized(%)
			DMSO	33420	111000	0.301081	100	DMSO	2410	111000	0.0217117	103.389
			BafA1	31640	114000	0.277544	92.1825	BafA1	1430	115000	0.0124348	59.2133
			MG132	45770	128000	0.357578	118.765	MG132	3140	128000	0.0245313	116.815
			B+M	48500	134000	0.36194	120.214	B+M	2810	133000	0.0211278	100.609
			N=2					N=2
			DMSO	26120	52700	0.495636	99.9999	DMSO	2280	51700	0.0441006	100.001
			BafA1	24590	53000	0.463962	93.6095	BafA1	1360	51600	0.0263566	59.7655
			MG132	41640	51100	0.814873	164.41	MG132	3590	50000	0.0718	162.812
			B+M	36560	56700	0.644797	130.095	B+M	3200	57300	0.0558464	126.636
			N=3					N=3
			DMSO	27840	57000	0.488421	100	DMSO	2490	57000	0.0436842	100.193
			BafA1	22410	63300	0.354028	72.4843	BafA1	1130	63400	0.0178233	40.8792
			MG132	44270	54400	0.813787	166.616	MG132	3380	54700	0.0617916	141.724
			B+M	40360	56600	0.713074	145.996	B+M	2680	56800	0.0471831	108.218

## Sheet: Figure 5
	Figure 5B							Figure 5C
	N=1							N=1
	Sample	Chx(Hr)	GFP	Actin	GFP/Actin	Normalized		Sample	Chx(Hr)	GFP	Actin	GFP/Actin	Normalized
	Vehicle	0	1790	3920	0.456633	99.9999		Vehicle	0	154.569	57.084	2.70775	100
	Vehicle	3	1070	7430	0.144011	31.5375		Vehicle	3	37.451	76.79	0.487707	18.0115
	Vehicle	6	400	5530	0.0723327	15.8405		Vehicle	6	33.666	57.222	0.58834	21.728
	Kif	0	3800	6390	0.594679	100		Kif	0	176.759	62.887	2.81074	100
	Kif	3	3110	7240	0.429558	72.2336		Kif	3	69.099	70.557	0.979336	34.8426
	Kif	6	2320	6160	0.376623	63.3322		Kif	6	59.255	63.702	0.930191	33.0942
	N=2							N=2
	Sample	Chx(Hr)	GFP	Actin	GFP/Actin	Normalized		Sample	Chx(Hr)	GFP	Actin	GFP/Actin	Normalized
	Vehicle	0	1930	16500	0.11697	100.836		Vehicle	0	164.623	127.983	1.28629	100
	Vehicle	3	837	15000	0.0558	48.1034		Vehicle	3	0.192	123.216	0.00155824	0.121142
	Vehicle	6	502	14100	0.0356028	30.6921		Vehicle	6	0.004	124.748	3.20646e-05	0.0024928
	Kif	0	2810	15300	0.18366	100		Kif	0	152.016	127.029	1.1967	100
	Kif	3	1780	16400	0.108537	59.0965		Kif	3	2.567	113.117	0.0226933	1.89632
	Kif	6	1600	15200	0.105263	57.3141		Kif	6	0.066	120.159	0.000549272	0.0458988
	N=3							N=3
	Sample	Chx(Hr)	GFP	Actin	GFP/Actin	Normalized		Sample	Chx(Hr)	GFP	Actin	GFP/Actin	Normalized
	Vehicle	0	7960	44000	0.180909	100.005		Vehicle	0	185.37	51.7	3.58549	100
	Vehicle	3	2870	45700	0.0628009	34.7158		Vehicle	3	27.545	53.844	0.51157	14.2678
	Vehicle	6	1800	39600	0.0454545	25.1269		Vehicle	6	22.356	46.776	0.477937	13.3298
	Kif	0	8730	41400	0.21087	99.9998		Kif	0	160.966	56.838	2.83201	100
	Kif	3	5430	44900	0.120935	57.3507		Kif	3	29.117	58.469	0.49799	17.5843
	Kif	6	5210	40900	0.127384	60.4087		Kif	6	31.264	48.058	0.650547	22.9712
	Figure 5G, Band1							Figure 5G, Band3
	N=1							N=1
	Sample	Chx(Hr)	GFP	Actin	GFP/Actin	Normalized		Sample	Chx(Hr)	GFP	Actin	GFP/Actin	Normalized
	Ctrl	0	4970	114000	0.0435965	100.001		Ctrl	0	101.187	139.546	0.725116	100
	Ctrl	3	2130	122000	0.017459	40.0473		Ctrl	3	19.785	136.512	0.144932	19.9875
	Ctrl	6	1450	123000	0.0117886	27.0406		Ctrl	6	21.737	136.338	0.159435	21.9875
	HRD1 KO	0	6970	109000	0.063945	99.9999		HRD1 KO	0	162.974	133.444	1.22129	100
	HRD1 KO	3	7100	133000	0.0533835	83.4834		HRD1 KO	3	33.708	145.308	0.231976	18.9943
	HRD1 KO	6	6160	137000	0.0449635	70.3159		HRD1 KO	6	31.051	145.902	0.212821	17.4259
	N=2							N=2
	Sample	Chx(Hr)	GFP	Actin	GFP/Actin	Normalized		Sample	Chx(Hr)	GFP	Actin	GFP/Actin	Normalized
	Ctrl	0	3780	71400	0.0529412	100		Ctrl	0	93.42	47.898	1.95039	100
	Ctrl	3	2020	81700	0.0247246	46.7022		Ctrl	3	13.847	68.681	0.201613	10.337
	Ctrl	6	1810	78700	0.0229987	43.4422		Ctrl	6	12.437	83.033	0.149784	7.67967
	HRD1 KO	0	13600	89700	0.151616	100		HRD1 KO	0	91.831	51.505	1.78295	100
	HRD1 KO	3	9090	86900	0.104603	68.9921		HRD1 KO	3	10.211	51.1	0.199824	11.2075
	HRD1 KO	6	9360	85600	0.109346	72.1202		HRD1 KO	6	14.272	49.293	0.289534	16.239
	N=3							N=3
	Sample	Chx(Hr)	GFP	Actin	GFP/Actin	Normalized		Sample	Chx(Hr)	GFP	Actin	GFP/Actin	Normalized
	Ctrl	0	5320	35200	0.151136	100		Ctrl	0	154.073	123.394	1.24863	100
	Ctrl	3	2040	32400	0.062963	41.6598		Ctrl	3	33.901	133.871	0.253236	20.2812
	Ctrl	6	1860	41300	0.0450363	29.7985		Ctrl	6	26.238	122.843	0.21359	17.106
	HRD1 KO	0	6340	28200	0.224823	99.9999		HRD1 KO	0	151.841	121.596	1.24873	100
	HRD1 KO	3	5190	31300	0.165815	73.7534		HRD1 KO	3	46.429	152.182	0.305089	24.4318
	HRD1 KO	6	4500	31000	0.145161	64.5669		HRD1 KO	6	39.693	133.197	0.298002	23.8643
	Figure 5I							Figure 5J
	N=1							N=1
	Sample	Chx(Hr)	GFP	Actin	GFP/Actin	Normalized		Sample	Chx(Hr)	GFP	Actin	GFP/Actin	Normalized
	Scrambled	0	7740	20400	0.379412	99.9999		Scrambled	0	154.537	98.944	1.56186	100
	Scrambled	3	3590	21500	0.166977	44.0093		Scrambled	3	4.604	100.483	0.0458187	2.93359
	Scrambled	6	2110	24100	0.0875519	23.0757		Scrambled	6	3.413	107.504	0.0317477	2.03268
	P97 siRNA	0	5210	21300	0.244601	100		P97 siRNA	0	131.302	114.517	1.14657	100
	P97 siRNA	3	4110	20800	0.197596	80.7831		P97 siRNA	3	62.636	140.22	0.446698	38.9594
	P97 siRNA	6	2800	15500	0.180645	73.853		P97 siRNA	6	31.158	143.835	0.216623	18.8931
	N=2							N=2
	Sample	Chx(Hr)	GFP	Actin	GFP/Actin	Normalized		Sample	Chx(Hr)	GFP	Actin	GFP/Actin	Normalized
	Scrambled	0	2090	14100	0.148227	100		Scrambled	0	130.028	97.108	1.339	100
	Scrambled	3	925	15600	0.0592949	40.0027		Scrambled	3	4.155	91.353	0.0454829	3.39677
	Scrambled	6	556	14200	0.0391549	26.4155		Scrambled	6	3.281	94.772	0.0346199	2.5855
	P97 siRNA	0	2010	13100	0.153435	100		P97 siRNA	0	142.541	99.394	1.4341	100
	P97 siRNA	3	1420	15100	0.0940397	61.2896		P97 siRNA	3	80.655	97.269	0.829195	57.8199
	P97 siRNA	6	991	11500	0.0861739	56.1631		P97 siRNA	6	40.256	96.243	0.418275	29.1663
	N=3							N=3
	Sample	Chx(Hr)	GFP	Actin	GFP/Actin	Normalized		Sample	Chx(Hr)	GFP	Actin	GFP/Actin	Normalized
	Scrambled	0	1990	12800	0.155469	99.9998		Scrambled	0	107.132	62.317	1.71915	100
	Scrambled	3	1160	13900	0.0834532	53.6784		Scrambled	3	25.178	65.322	0.385444	22.4207
	Scrambled	6	687	15200	0.0451974	29.0716		Scrambled	6	21.257	58.387	0.364071	21.1774
	P97 siRNA	0	2000	8660	0.230947	99.9999		P97 siRNA	0	149.503	53.584	2.79007	100
	P97 siRNA	3	1540	12000	0.128333	55.5683		P97 siRNA	3	89.086	59.686	1.49258	53.4961
	P97 siRNA	6	1130	10300	0.109709	47.5039		P97 siRNA	6	69.109	58.419	1.18299	42.4
	Figure 5E
		Hrd1	GFP (Full lane)	Hrd1/GFP	Normalized
	7∆	703	56000	0.0125536	100
	WT	137	96600	0.00141822	11.297

## Sheet: Figure 6
	Time(hour)	CHX										Vehicle										CHX+Kif
		Cell 1	Cell 2	Cell 3	Cell 4	Cell 5	Cell 6	Cell 7	Cell 8	Cell 9	Cell 10	Cell 1	Cell 2	Cell 3	Cell 4	Cell 5	Cell 6	Cell 7	Cell 8	Cell 9	Cell 10	Cell 1	Cell 2	Cell 3	Cell 4	Cell 5	Cell 6	Cell 7	Cell 8	Cell 9	Cell 10
	0	100	100	100	100	100	100	100	100	100	100	100	100	100	100	100	100	100	100	100	100	100	100	100	100.012	100	100	100	100	100	100
	1	52.7273	96.0436	61.4449	54.4118	75.7576	42.8566	39.6379	115.368	89.6552	64.3841	96.0863	64.5232	90.5923	73.4095	94.1745	77.1719	125.096	115.697	139.693	107.938	118.908	69.4748	80.888	64.343	100.707	87.5783	88.4156	92.1996	57.1986	79.6667
	2	46.3636	73.7383	53.334	44.4412	72.7273	49.4272	41.4931	77.5987	75.8621	35.056	109.831	158.027	72.59	44.4101	94.3354	70.178	131.077	126.866	95.7017	102.514	116.025	66.5586	65.3333	68.14	79.6631	76.5913	56.5	152.236	77.6174	80.5883
	3	32.6136	40.7165	42.4691	41.1765	60.6061	64.537	39.1142	83.034	110.345	32.0921	123.247	105.235	99.8839	53.6822	96.1657	72.2197	118.301	117.913	122.272	98.439	114.667	56.1862	106.443	53.9914	96.9715	48.2739	38.0594	59.3074	81.6637	60.3562
	4	26.6591	37.0405	26.3699	25	66.6667	72.6686	41.11	59.4373	62.069	35.3537	119.191	105.235	102.207	105.166	75.5762	78.5617	119.057	113.309	155.459	74.519	112.5	51.7031	77.3333	61.206	90.955	70.3043	76.7969	92.0306	95.7547	57.098
	5	12.4545	32.7726	17.1272	27.9412	33.3333	31.1895	41.143	40.0806	58.6207	29.3281	100.58	73.6473	81.7236	85.9575	82.7863	89.7938	108.739	100.967	125.619	105.823	82.5	38.3152	61.712	67.8594	68.8193	69.187	48.7938	85.2271	82.1537	88.6599
	6	9.65909	27.2897	11.6477	25	39.3939	34.2631	37.213	41.9826	68.9655	34.1406	149.284	111.87	102.893	80.025	82.7666	65.8042	109.438	103.119	106.025	91.9715	67.3333	73.2691	68.6427	83.2819	56.5471	41.3522	59.0063	49.9446	74.3138	63.6508

## Sheet: Figure 7
	Figure 7B												Figure 7D
											nmol/												nmol/
		response				conc (µM)	vol. (µL)	nmoles/	mg prot./	nmol/	mg prot.			response				conc (µM)	vol. (µL)	nmoles/	mg prot./	nmol/	mg prot.
	Sample	cystine	d4-cystine	ratio	DIL.	estimate	supernat.	sample	sample	mg prot.	½ cystine		Sample	cystine	d4-cystine	ratio	DIL.	estimate	supernat.	sample	sample	mg prot.	½ cystine
	WT N=1	838	24100	0.0347718	1	0.00717868	500	0.00358934	0.148133	0.0242305	0.0484609		DMSO N=1	215000	37200	5.77957	1	1.21228	500	0.606141	0.12	5.05118	10.1024
	WT N=2	1160	27700	0.0418773	1	0.00864561	500	0.0043228	0.159383	0.0271221	0.0542441		DMSO N=2	216000	38900	5.5527	1	1.1647	500	0.582348	0.13775	4.22757	8.45514
	WT N=3	1230	24400	0.0504098	1	0.0104072	500	0.00520359	0.129883	0.0400635	0.0801271		DMSO N=3	206000	33200	6.20482	1	1.30148	500	0.65074	0.121	5.37801	10.756
	7Δ N=1	158000	29900	5.28428	1	1.09095	500	0.545473	0.12555	4.34467	8.68934		C3 N=1	188000	36100	5.20776	1	1.09234	500	0.546171	0.07425	7.35584	14.7117
	7Δ N=2	153000	36700	4.16894	1	0.860682	500	0.430341	0.1158	3.71624	7.43249		C3 N=2	236000	36600	6.44809	1	1.35251	500	0.676253	0.115083	5.8762	11.7524
	7Δ N=3	170000	33700	5.04451	1	1.04145	500	0.520723	0.114133	4.56241	9.12481		C3 N=3	225000	36300	6.19835	1	1.30012	500	0.650061	0.126833	5.12532	10.2506
	KO N=1	433000	37800	11.455	1	2.3649	500	1.18245	0.1894	6.24315	12.4863		C4 N=1	43800	27600	1.58696	1	0.332869	500	0.166434	0.116833	1.42455	2.84909
	KO N=2	401000	31600	12.6899	1	2.61984	500	1.30992	0.1509	8.68071	17.3614		C4 N=2	53700	32100	1.6729	1	0.350895	500	0.175448	0.115833	1.51466	3.02931
	KO N=3	449000	39500	11.3671	1	2.34675	500	1.17337	0.153233	7.65744	15.3149		C4 N=3	64800	32500	1.99385	1	0.418215	500	0.209108	0.136917	1.52726	3.05452
	BCA standards			Sample	Reading 1	Reading 2	Average reading	y-0.0192	Protein Concentration (μg/ml)	Protein Amount (mg)			BCA standards			Sample	Reading 1	Reading 2	Average reading	y-0.0125	Protein Concentration (μg/ml)	Protein Amount (mg)
	Concentration (μg/ml)	Readings											Concentration (μg/ml)	Readings
	0	0		WT N=1	0.873	0.943	0.908	0.8888	987.556	0.148133			0	0		DMSO N=1	0.696	0.769	0.7325	0.72	800	0.12
	125	0.143		WT N=2	0.926	1.025	0.9755	0.9563	1062.56	0.159383			25	0.024		DMSO N=2	0.908	0.77	0.839	0.8265	918.333	0.13775
	250	0.278		WT N=3	0.764	0.833	0.7985	0.7793	865.889	0.129883			125	0.141		DMSO N=3	0.772	0.705	0.7385	0.726	806.667	0.121
	500	0.452		7Δ N=1	0.724	0.821	0.7725	0.7533	837	0.12555			250	0.271		C3 N=1	0.448	0.468	0.458	0.4455	495	0.07425
	750	0.695		7Δ N=1	0.666	0.762	0.714	0.6948	772	0.1158			500	0.496		C3 N=2	0.697	0.709	0.703	0.6905	767.222	0.115083
	1000	0.899		7Δ N=1	0.675	0.733	0.704	0.6848	760.889	0.114133			750	0.706		C3 N=3	0.744	0.803	0.7735	0.761	845.556	0.126833
	1500	1.3											1000	0.933		C4 N=1	0.666	0.761	0.7135	0.701	778.889	0.116833
	2000	1.843											1500	1.312		C4 N=2	0.737	0.678	0.7075	0.695	772.222	0.115833
													2000	1.928		C4 N=3	0.821	0.847	0.834	0.8215	912.778	0.136917
	BCA Standards			Sample	Readings 1	Readings 1	Average reading	y-0.0501	Protein Concentration (μg/ml)	Protein Amount (mg)
	Concentration (μg/ml)	Readings
	0	0		KO N=1	1.13	1.243	1.1865	1.1364	1262.67	0.1894
	25	0.027		KO N=2	0.94	0.971	0.9555	0.9054	1006	0.1509
	125	0.16		KO N=3	0.933	1.006	0.9695	0.9194	1021.56	0.153233
	250	0.355
	500	0.533
	750	0.734
	1000	0.976
	1500	1.389
	2000	1.85

## Sheet: Figure S3
	Figure S3C-D
	N = 1
		Upper smear GFP	GFP Treated versus untreated	Ubiquitin signal	UB Treated versus untreated
	DMSO -	9740		139000
	DMSO +	9520	0.977413	78000	0.561151
	BafA1 -	14800		149000
	BafA1 +	11300	0.763514	109000	0.731544
	MG132 -	18900		353000
	MG132 +	10900	0.57672	288000	0.815864
	N=2
	DMSO -	4240		80800
	DMSO +	2140	0.504717	43500	0.538366
	BafA1 -	4970		77300
	BafA1 +	2940	0.591549	49000	0.633894
	MG132 -	6450		202000
	MG132 +	4860	0.753488	133000	0.658416
	N = 3
	DMSO -	7100		61900
	DMSO +	4900	0.690141	46600	0.752827
	BafA1 -	10700		71600
	BafA1 +	6780	0.633645	60000	0.837989
	MG132 -	11300		133000
	MG132 +	9080	0.80354	96300	0.72406
		SUMMARY (GFP signal)
			N=1	N=2	N=3
		DMSO	0.977413	0.504717	0.690141
		BafA1	0.763514	0.591549	0.633645
		MG132	0.57672	0.753488	0.80354
		SUMMARY (Ub signal)
			N=1	N=2	N=3
		DMSO	0.561151	0.538366	0.752827
		BafA1	0.731544	0.633894	0.837989
		MG132	0.815864	0.658416	0.72406
